# Supplementary material for: Assessing the Accuracy and Readability of Large Language Model Guidance for Patients on Breast Cancer Surgery Preparation and Recovery
Source: J Clin Med. 2025 Aug 1;14(15):5411. doi: 10.3390/jcm14155411 (PMC12347998; doi:10.3390/jcm14155411)
Supplement: Supplementary file 1 [file jcm-14-05411-s001.zip]

Archive with 1 entries (1 files):
- jcm-3707750-supplementary.pdf
